# Supplementary material for: A smooth muscle cell lncRNA controls angiogenesis in chronic limb-threatening ischemia through miR-143-3p/HHIP signaling
Source: J Clin Invest. 2025 Aug 28;135(20):e188559. doi: 10.1172/JCI188559 (PMC12520679; doi:10.1172/JCI188559)
Supplement: Supplemental table 2 [file jci-135-188559-s224.xlsx]

## Sheet: Sheet1
Supplementary Table 2
Gene name (mouse)	Forward Primer (5' -> 3') / Tm	Reverse Primer (5' -> 3') / Tm	Amplicon Size	GenBank Accession Number
HHIP (m)	TGAAGATGCTCTCGTTTAAGCTG / 60.6	CCACCACACAGGATCTCTCC / 61.3	208	NM_020259
GAPDH (m) (House Keerping Genes)	AGGTCGGTGTGAACGGATTTG / 62.6	TGTAGACCATGTAGTTGAGGTCA / 60.2	123	NM_008084
CARMN (m)	TGCAAAATGGAGGAGCGGAT / 60.0	AAGAAGGCGGACAAGACCTG / 60.1	173	NC_000084
SM22A (m)	CAACAAGGGTCCATCCTACGG / 62.1	ATCTGGGCGGCCTACATCA / 62.8	133	NM_011526
CNN1 (m）	TCTGCACATTTTAACCGAGGTC / 60.6	GCCAGCTTGTTCTTTACTTCAGC / 62.1	62	NM_009922
KLF4 (m)	GTGCCCCGACTAACCGTTG / 63	GTCGTTGAACTCCTCGGTCT / 61.2	185	NM_010637
SRF (m)	GGCCGCGTGAAGATCAAG / 62.6	CACATGGCCTGTCTCACTGG / 62.5	159	NM_020493
MYH11 (m)	AAGCTGCGGCTAGAGGTCA / 63	CCCTCCCTTTGATGGCTGAG / 62	238	NM_013607
ACTA2 (m)	CCCAACTGGGACCACATGG / 62.3	TACATGCGGGGGACATTGAAG / 62.2	170	NM_007392
