# Supplementary material for: A smooth muscle cell lncRNA controls angiogenesis in chronic limb-threatening ischemia through miR-143-3p/HHIP signaling
Source: J Clin Invest. 2025 Aug 28;135(20):e188559. doi: 10.1172/JCI188559 (PMC12520679; doi:10.1172/JCI188559)
Supplement: Supporting data values [file jci-135-188559-s225.xlsx]

## Sheet: Figure 1
Figure 1C			Figure 1F						1G WT	1G KO		1I CAPILIARY DENSITY			Arterial DENSITY			Arterial Diameter
EC	nEC			CARMN +/+		CARMN -/-			5	4		WT	KO		WT	KO		WT	KO
0.9834	4.213		0	2.85752	0.440026	2.7023	0.349093		5	2		535.357	118.483		113.464	32.9212		6.7041	5.09971
1.23858	5.942		3	13.757	4.09476	4.79193	0.482138		1	2		601.159	132.099		54.2761	40.6539		9.60423	4.92857
0.8765	4.563		7	33.9028	10.5235	7.58878	1.08666		0.001	1		552.318	131.955		63.2797	91.2466		10.3499	7.7617
0.901521	5.573		14	54.515	8.64142	30.0925	6.65438		1	3		648.609	106.785		68.4869	76.6153		9.2091	5.14329
												633.04	105.4		56.446	75.5644		8.54228	5.94264
Figure 1L
WT	KO
9.36364	23.3752
8.22486	34.4341
7.14656	27.2586
6.11364	19.4313
7.19343	23.6123
9.67567	27.4313
10.1154	23.3341
9.15647	21.4232
8.16178	27.1233
9.24002	29.4312

## Sheet: Figure 2
	2A			2C			2D
	WT	KO		WT	Ko		WT	KO
	23	8		1.1806	0.1286		0.000157	0.000204001
	19	9		0.7088	0.0857		0.000148	0.000172
	15	7		0.1018	0.0585		0.000147	0.000179
	21	6		0.3348	0.043		0.00015	0.000170411
	14	5		0.387	0.0538		0.000145	0.000173
				0.324	0.1126		0.000118	0.000148
				0.4772	0.2299
				0.479	0.0794
				0.6126	0.0764
				0.4832
				0.2183
	2F p-akt
	SMC-Ctr sup			SMC-KO sup
0	0.121	0.101	0.111	0.1121	0.1231	0.0985
20	0.132	0.092	0.081	0.0874	0.0891	0.1211
40	0.111	0.1123	0.1211	0.09754	0.06897	0.1023
60	0.3242	0.2156	0.2987	0.09998	0.1234	0.1435
80	0.3215	0.7682	0.5987	0.0999	0.0897	0.2143
120	0.5789	0.8143	0.7561	0.0892	0.1592	0.1237
	2F p-enos
	SMC-Ctr sup			SMC-KO sup
0	0.121	0.0519	0.092	0.011	0.025	0.093
20	0.213	0.195	0.176	0.201	0.195	0.186
40	0.342	0.235	0.316	0.231	0.245	0.211
60	0.436	0.519	0.498	0.154	0.132	0.122
80	0.765	0.598	0.715	0.235	0.243	0.256
120	0.834	0.796	0.821	0.312	0.156	0.189
	2H
	WT						KO
	0	0.66	0	0.58	2.76		3.06	3.13	3.77	0	0	0
	0.16	9.93	1.69	5.43	23.1		10.2	7.81	17.92	4.81	2.78	0
	8.88	21.19	3.95	14.53	32.07		17.35	12.5	26.42	10.58	8.33	2.44
	15.13	36.09	10.73	20.54	47.24		19.39	12.5	33.96	15.38	8.33	9.76
	21.38	45.36	19.21	28.1	56.9		20.41	12.5	36.79	25.96	16.67	21.95
	44.08	71.19	39.55	57.95	70.34		31.63	18.75	47.17	44.23	22.22	26.83
	75.99	81.46	56.5	78.88	78.97		38.78	25	47.17	56.73	22.22	34.15
	87.66	85.76	61.02	89.92	81.38		43.88	26.56	50	69.23	25	39.02
	91.78	87.75	70.06	91.09	84.14		53.06	29.69	60.38	73.08	47.22	51.22
	94.24	90.4	71.19	93.41	87.24		66.33	34.38	60.38	75.96	55.56	60.98
	2J Sprout Length			Sprouts Number
	WT	KO		WT	KO
	52.42	37.71		56	26
	56.78	38.61		71	15
	55.98	41.54		67	13
	44.78	33.65		81	16
	61.58	35.63		59	20
	53.45	20.66		78	21
	61.09	31.67		66	15
	51.66	36.78		78	26
	60.11	33.45		81	19
	56.78	25.6		76	18

## Sheet: Figure 3
RNA-seq data please refer to GSE 290218

## Sheet: Figure 4
A	HHIP expression			B			C			E
HA	IC	CLTI		WT	KO		SMC-WT	SMC-KO		WT- SMC	KO SMC
0.1299	0.07964	0.1702		1.45325	2.9403		0.754122	2.09173		29	111
0.3966	0.03429	0.364		0.927605	2.5811		0.561342	2.0993		47	154.75
0.06693	0.1353	0.4849		0.741815	4.50126		0.619099	1.67236		63	103.75
0.05683	0.1863	0.3261					0.691981	2.11805		49.25	113.5
0.0651	0.09951	0.3213								30.5	125
0.04923	0.04898	0.9592
0.1446	0.06973	0.3502
0.1544	0.05255	0.1622		G			H			I
0.1146	0.1505	0.2531		WT	KO		Ko	WT			24hour				48hour
0.1319	0.05607	0.2329		11.21	63.42		3.62608	0.602876		Normal	0.989564	1.34695	0.750253	1.81835	1.62816	2.9126	2.51815	1.28996
0.2402	0.1564	0.3431		8.1	45.6		1.8681	1.10463		Hypoxial	24.347	23.2851	14.9559			9.68626	17.7422	24.5234
0.0749	0.2325	2.488		3.93	67.54		1.20618	0.722387
0.1915	0.08664	0.3099		16.98	45.98		2.0162	1.03934
0.1764	0.1817	0.3255			61.88		1.52188
	0.09264	0.6547
	0.09814
	0.06316
	0.1585
	0.04947
	0.08807

## Sheet: Figure 5
A			C			D					E
si-NC	si-HHIP		si-NC	si-HHIP		Ctr_SMC si-nc	Ctr_SMC si-HHIP	KO_SMC si-nc	KO_SMC si-HHIP		WT si-NC	WT si-HHIP	KO si-NC	KO si-HHIP
1.05504	0.030293		0.11	0.05		51.25	38.75	89.25	46.75		0.493	0.4826	0.2182	0.4184
0.737631	0.051978		0.13	0.09		66.25	29	99.925	68.5		0.4822	0.5451	0.2699	0.5249
1.16888	0.023001		0.12	0.07		24.25	28.5	100.3	45.75		0.6152	0.6496	0.2268	0.5853
1.00539	0.146431					41	37.75	111	72.75		0.5661	0.63	0.2678	0.5198
1.6639	0.220798		si-NC	si-HHIP		29.725	27.5	90.25	26.5		0.5679	0.5882	0.2946	0.6018
0.657124	0.129321		0.76	0.1							0.5239	0.592	0.3181	0.6298
			0.45	0.08
			0.55	0.12
G								H
	si-NC sup			si-HHIP sup				si-NC sup			si-HHIP sup
0	0.1231	0.1111	0.1085	0.141	0.131	0.151	0	0.1331	0.1251	0.1285	0.131	0.121	0.141
20	0.0674	0.0791	0.1221	0.177	0.062	0.181	20	0.0874	0.0991	0.1341	0.189	0.1672	0.1251
40	0.08754	0.064897	0.1123	0.141	0.1133	0.1411	40	0.07754	0.084897	0.1003	0.132	0.12133	0.1111
60	0.1998	0.1834	0.1635	0.354	0.3156	0.3987	60	0.17698	0.14534	0.13335	0.3564	0.336	0.34987
80	0.1999	0.2897	0.2143	0.3215	0.7682	0.5987	80	0.178999	0.27697	0.3543	0.3675	0.43682	0.6987
120	0.0992	0.1872	0.1837	0.6789	0.7143	0.6561	120	0.17692	0.1782	0.1737	0.5789	0.5143	0.5561
J		KO si-NC			KO si-HHIP
	PTCH1	0.09	0.08	0.056	0.3	0.35	0.29
	GLI1	0.08	0.08	0.092	0.45	0.39	0.56
	SMO	0.21	0.18	0.11	0.87	1.21	0.89
L
si-NC WT	si-HHIP WT	si-NC KO	si-HHIP KO		si-NC WT	si-HHIP WT	si-NC KO	si-HHIP KO
57.12	56.71	33.45	56.41		65	55	12	45
71.43	61.54	41.23	45.67		56	56	21	43
69.57	55.98	39.87	49.85		45	71	25	46
61.06	69.23	37.81	52.3		58	45	16	54
66.43	59.87	29.67	46.78		71	67	27	57
67.12	61.23	30.41	55.67		78	82	23	43
59.62	55.67	41.56	62.45		89	55	21	45
67.45	61.24	54.32	59.87		78	67	18	46
61.23	67.89	32.43	62.33		69	85	19	65
66.58	66.71	44.53	45.67		80	46	15	43

## Sheet: Figure 6
B
WT sup	WT sup+Gli1_inhibitor	KO sup	KO sup + Gli1_inhibitor			WT sup	WT sup+Gli1_inhibitor	KO sup	KO sup + Gli1_inhibitor
54.32	21.21	15.63	8.97			45	21	7	7
49.65	18.76	18.95	8.92			65	15	11	8
53.45	16.73	18.76	10.12			66	26	12	11
55.67	10.65	16.78	11.31			67	27	9	16
58.31	11.21	19.54	8.9			78	12	17	17
59.67	7.89	15.67	9.87			76	31	11	15
49.68	11.21	18.76	10.67			59	26	16	16
51.23	15.67	15.69	15.67			71	15	10	14
55.67	21.54	13.21	13.21			77	16	12	13
56.71	11.22	10.27	14.56			76	10	11	18
C						E
WT sup	WT sup + Gli1_inhibitor	KO sup	KO sup + Gli1_inhibitor			WT-sup			KO-sup
0.3644	0.2869	0.2887	0.2412		Gli_i(-)	0.786	0.687	0.698	0.104	0.165	0.103
0.3994	0.2058	0.2853	0.2683		Gli_i(+)	0.105	0.097	0.089	0.089	0.076	0.243
0.3736	0.2883	0.3381	0.2571
0.3973	0.3204	0.3428	0.237			WT-sup			KO-sup
0.3473	0.3204	0.3325	0.2911		Gli_i(-)	0.456	0.514	0.498	0.087	0.086	0.076
0.361	0.2485	0.3305	0.2563		Gli_i(+)	0.098	0.104	0.067	0.103	0.098	0.0787
						WT-sup			KO-sup
					Gli_i(-)	0.675	0.596	0.714	0.076	0.087	0.101
					Gli_i(+)	0.098	0.101	0.087	0.075	0.076	0.103
						F
						WT Ctr	WT Gli_i	KO Ctr	KO Gli_i
						841	503	482	399
						704	563	583	528
						593	512	352	412
						816	434	421	344

## Sheet: Figure 7
7B												7C 143-3p				143-5p
	WT SMC			KO SMC								NSI	143_inhibitor	145_inhibitor		NSI	143_inhibitor	145_inhibitor
mir-143-3p	0.881417	0.70585	1.60176	0.020025	0.031698	0.051339						1.04844	0.257903	0.491464		1.33569	0.002793	0.777844
mir-143-5p	0.8352	0.76721	1.56063	0.299037	0.20084	0.213384						1.19309	0.171756	0.189193		1.54431		0.962042
mir-145-3p	0.918679	0.602686	1.80612	0.012156	0.015315	0.02455						0.827594	0.022984	1.94825		0.855396	0.00154	0.659868
mir-145-5p	0.98407	0.799614	1.27087	0.021702	0.034697	0.054678						0.965965	0.005277	1.26735			0.001223
	WT					KO						145-3p				145-5p
mir-143-3p	1.0866	0.633964	1.50448	0.951283		0.082443	0.339926	0.147704	0.229379	0.229013		NSI	143_inhibitor	145_inhibitor		NSI	143_inhibitor	145_inhibitor
mir-143-5p	0.918689	0.433945	1.55033	1.61106		2.03607e-05	0.0059525	0.00959535	0.00948712	0.00206392		0.9974	1.14111	0.147491		1.67993	1.3366	0.03223
mir-145-3p	2.07487	0.316586	1.98799	0.764043		0.000867	0.054865	0.033053	0.042222	0.071315		0.961765	1.58559	0.587935		0.89282	1.17746	0.091908
mir-145-5p	0.545243	0.333979	2.43979	2.2457		0.001716	0.184187	0.049178	0.087059	0.071917		1.04247	1.01033	0.273022		1.108	0.930681	0.062537
D				F				G
NSI	143_inhibitor	145_inhibitor		NSI	145_inhibitor	145_inhibitor				Nsm						143-3P MIMIC
0.972143	12.7025	1.42708		0.214	0.104	0.798			WT	4.40923	4.5232	4.76163	5.11529	4.15132	4.3408	2.96719	2.69106	2.75232	2.81119	2.96196	3.11488
2.34523	14.4987	1.06255		0.185	0.097	0.894			MUT	4.25741	4.29473	3.8615	4.58737	3.88436	4.40748	4.0902	3.96624	4.49119	4.41626	5.04425	4.88193
2.33776	10.7085	1.00021		0.225	0.165	0.786
1.04906	8.43436	0.653885
0.420856	8.25458	0.843648
0.424955	5.05967	0.668063
H				J								K				L				M
Nsi	145_inhibitor	143_inhibitor														Nsm	143-mimic	145-mimic		NSM	143 MIMIC	145 MIMIC
0.4	0.38186	0.13638		Nsi	145_inhibitor	143_inhibitor		Nsi	145_inhibitor	143_inhibitor		Nsm	143-mimic	145-mimic		1.04678	0.089504	211.178		0.793656	0.069111	0.406523
0.4	0.37717	0.12496		51.2	55.2	19.8		51.2	44.6	19.8		0.874055	8.28516	0.33124		1.51754	0.456402	565.131		1.14367	0.143601	0.64248
0.4	0.39074	0.21528		55.6	56.7	21.2		53.4	53.2	15.6		1.62959	5.03925	0.191051		0.629508	0.007971	743.923			0.195858	0.801865
0.3452	0.38482	0.20823		57.8	61.2	22.4		57.8	49.8	14.3		0.702071	4.67214	0.711836						0.791392	0.107926	1.28554
0.37291	0.38966	0.13369		60.1	66.7	18.7		45.3	50.6	16.7
0.35663	0.37956	0.16839		54.6	57.8	17.8		47.8	53.6	17.8
				52.6	54.9	19.2		51.9	55.8	15.6
				50.6	59.2	21.6		58.9	52.3	14.3
				49.8	55.2	22.3		55.6	49.8	16.8
				49.9	54.7	25.6		59.8	56.7	15.9
				50.1	60.1	19.8		60.1	55.9	18.7
N				o				Q
Nsm	145_mimic	143_mimic		Nsm	145_mimic	143_mimic		Nsm	145_mimic	143_mimic		Nsm	145_mimic	143_mimic
0.97865	0.97653	0.103212		0.14132	0.14536	0.38912		21	14	45		21	12	61.3
0.876953	0.765834	0.097653		0.12854	0.19794	0.38954		18	12	56		17	13	56.7
0.95634	0.786535	0.0876534		0.15495	0.18098	0.33388		13	10	47		18	14	62.7
				0.10823	0.16063	0.33612		10	9	51		19.5	12.1	44.6
				0.19417	0.16335	0.3699		11	8	55		20	15.6	65.7
				0.09824	0.11323	0.33038		8	12	58		15	17.8	56.7
								9	13	59		16	21.1	49.8
								10	12.1	60		17	23.5	55.6
								11	20	61		21	15.6	53.6
												12	12.3	61.3

## Sheet: Figure 8
B
	WT si-NS						WT si-HHIP						KO si-NS						KO si-HHIP
0	2.73464	1.20136	6.20579	2.46617	2.57381		4.74422	1.83985	2.29331	11.2717	2.37449	3.98671	2.8528	4.15752	6.84467	9.21952	2.34634		2.13664	1.79595	6.9528	1.9869	1.9513	4.9106
3	12.3575	18.9504	22.1212	23.0453	21.4386		33.4203	42.0126	14.8596	30.1772	17.9911	10.9992	8.92381	3.69683	7.82816	5.5105	1.74025		7.27566	19.4239	19.504	13.4763	10.7515	24.896
7	14.418	20.6734	25.3525	23.1307	19.9134		24.841	45.938	46.5264	35.6669	30.8208	31.0084	11.4675	8.59678	12.2035	5.53771	4.08478		25.081	34.0243	28.8672	24.3182	36.912	25.6702
14	59.5008	52.5603	53.8882	62.9054	58.9044		53.3774	63.3943	64.597	55.6486	56.1186	47.4043	21.1763	11.6401	17.4656	15.9111	25.7118		49.6162	40.6914	43.7754	55.5394	36.4487	47.6795
C
	WT si-NS			WT si-HHIP			KO si-NS			KO si-HHIP
	70.57	4.815	5	91.3	11.2	6	25.65	4.458	5	69.49	6.899	6
D
	None	1-2 nails	3-5 toes	Leg
WT si-NS	55.5	33.33	11.111	0
WT si-HHIP	83.3333	16.6666	0	0
KO si-NS	22.222	33.3333	22.2222	22.2222
KO si-HHIP	66.6667	16.6667	16.6667	0
G
	WT						KO
si-NC	415.393	351.149	547.47	383.654	524.906		152.158	155.655	117.059	72.0395	139.353
si-HHIP	608.529	568.755	662.898	671.329	600.022	422.481	435.825	369.633	518.858	509.347	589.36	583.569
H
	WT						KO
si-NC	40.366	48.6207	52.5975	40.6905	43.7437		38.4642	40.9195	48.6834	42.5925	49.7101
si-HHIP	39.3097	50.0045	60.2061	53.1681	54.215	51.8824	51.3304	51.163	37.0735	49.1503	36.9608	43.5237
I
	WT						KO
si-NC	12.6361	12.2767	13.0813	14.5675	12.7118		6.30411	4.698	5.48892	4.9955
si-HHIP	12.5502	11.0047	12.5491	14.1139	12.1046	19.744	9.952	17.3636	12.298	11.9701	12.2867
J	WT						KO
si-NC	16	17	20	19	16		5	3	4	5	6
si-HHIP	21	23	24	18	21	23	15	10	16	19	18	16

## Sheet: Figure 9
B
	WT NSM									WT 143M									KO NSM									KO 143M
0	8	2.8	1.9	1.8	3.1	3.5	5.5	4.56354		5	2.3	1.8	5.3	2	2.9	3.2	2.35342		2.4	3	1	4	5.8	6.3	3.7	3.1		2.5	3.9	2.9	1.7	2.7	5.2	2.6	1.8	2.1
3	21.8	14.3	24.5	34.1	14.6	26.8	14.9	15.3		26.6	13.4	29.6	19.1	17.4	21.9	30.7	35.3		6.3	4.7	2.8	6.4	3	3.8				12.1	13	21.4	18.7	19.9	12.7	20.3	13.5	23.8
7	23.7	27	29.2	32.4	27.2	18.2	31	36.4		34.7	45.6	30.4	46.3	45.4	24.1	48.7			15.7	15.9	13.6	4.2	4.8	15.4				33.8	35.9	30.9	25.8	36.8	31.2	30.6	25.3	25.2
14	55.9	40.1	52.3	52.8	50.8	46.3	49.5	55.4		68.9	49.7	61.5	49.2	64.7	48.2	54			7.9	13.6	15.2	11.4	23.5					50.2	55.3	29.2	47.1	31.6	20.8	52	41.5
C
WT NSM			WT 143M			KO NSM			KO 143M
76.02	7.078	8	93.47	9.575	8	25.09	5.093	5	69.77	7.662	7
F
	WT					KO
NSM	304.027	316.28	315.515	282.585	239.699	159.289	166.947	182.263	153.162	173.074
143m	339.255	486.291	481.696	368.356	472.506	401.286	431.918	382.906	328.533	281.053
G	WT					KO
NSM	9.95556	6.89231	6.89231	4.59487	6.89231	6.1265	6.89231	9.18975	6.89231	7.65812
143m	6.89231	9.18975	6.89231	4.59487	7.65812	12.253	9.18975	6.89231	8.42393	10.7214
H	WT					KO
NSM	14.2534	14.2484	12.6947	12.4278	13.0462	8.19294	7.74589	8.08983	9.97547	8.77563
143m	15.0296	12.9172	14.1083	14.1018	17.0164	13.3974	14.5343	12.0912	15.5496	14.5565
J	WT					KO
NSM	13	10	8	8	9.66667	3.33333	3.33333	3.66667	3.66667	2
143m	15.3333	16	15	19	10	9.66667	17.6667	9	9	16

## Sheet: Supplement Figure 1
A			C
1.641	0.934
0.603	0.61		24hour				48hour
1.16	0.789	Normal	0.960746	0.922088	0.799551	1.41182	1.07498	0.993976	1.19386	0.783912
1.595	0.454	Hypoxial	0.003233	0.061243	0.014805	0.02092	0.019422		0.030026	0.019984
0.9	0.616
0.504	0.99
0.9565	0.489		F
0.77	1.114		CARMN +/+	CARMN -/-
1.304	1.08		34.5	1.2
1.108	1.114		41.6	0.4
0.907	0.936		39.8	1.5
2.516	0.743		41.5	2.1
1.103	0.45
0.774	1.132		1G			1H
1.388	1.27		NG2+	NG2+		CD45+	CD45+
1.501	1.137		WT SMC	KO SMC		WT SMC	KO SMC
	0.562		33.3128	32.9299		73.518	76.9641
	1.125		32.9299	32.1641		66.6257	73.518
	0.695		34.4615	30.6325		68.9231	73.518
	0.455
	0.651
	0.184		L-M
	0.251		WT	KO		WT	KO		WT	KO
	0.733		1.09276	0.268489		0.856729	0.579347		1.05236	0.497374
	0.263		1.01	0.223478		1.03195	0.617927		0.741537	0.389866
	0.567		0.906059	0.389773		1.13109	0.44417		1.28145	0.326595
	0.38
	0.19
	1.025		WT	KO
	0.856		1.40233	0.116784
	1.367		0.850507	0.171914
	1.271		0.838447	0.14693
	0.778
	0.595
	0.377
	0.806

[truncated: 7 more sheets: Supplement Figure 2D, Supplement Figure 2F, Supplement Figure 2H, Supplementary Figure 3, Supplementary Figure 4, Supplement Figure 5, Supplement Figure 6]
